# Supplementary material for: Fully-automated and ultra-fast cell-type identification using specific marker combinations from single-cell transcriptomic data
Source: Nat Commun. 2022 Mar 10;13:1246. doi: 10.1038/s41467-022-28803-w (PMC8913782; doi:10.1038/s41467-022-28803-w)
Supplement: Supplementary file 4 — Source Data [file 41467_2022_28803_MOESM4_ESM.xlsx]

## Sheet: Fig2
Fig2a
Tissue	Correctly assigned	Not assigned	Novel	#cells
Lung	18	0	1	14813
Retina	14	0	2	44808
Liver	9	0	2	10372
PBMC	9	0	0	2638
Brain	6	1	2	482
Pancreas	8	0	1	2126
Fig2b
Tissue	Tool	Correctly assigned cells (%)	Running time, seconds
pbmc	ScType	100.0	2
muraro_pancreas	ScType	95.6	4
brain	ScType	98.8	3
liver	ScType	98.3	6
retina	ScType	93.8	14
lung	ScType	97.2	10
pbmc	scsorter	94.6	333
muraro_pancreas	scsorter	95.8	289
brain	scsorter	97.4	248
liver	scsorter	97.8	866
retina	scsorter	90.1	14645
lung	scsorter	96.9	1170
pbmc	scina	68.2	2
muraro_pancreas	scina	94.3	8
brain	scina	98.2	4
liver	scina	88.1	15
retina	scina	78.1	67
lung	scina	87.7	21
pbmc	scatch	74.8	1621
muraro_pancreas	scatch	64.1	854
brain	scatch	72.0	1056
liver	scatch	84.2	2688
retina	scatch	54.2	12704
lung	scatch	74.8	2979

## Sheet: Fig4
Fig 4c
Cell Type	ScType_SNV score
ISG+ cells	90.5
HSC/MPP cells	87.4
AZU1+ Neutrohils	56.4
CD14+ Monocytes	39.1
MPO+ Granulocytes	34.6
Memory CD8+ T cells	17
CD24+ Neutrophils	3.8

## Sheet: FigS2
FigS2
dropout_rate	magnitude_of_DE	n_cell_types	model	accur	time
-2.5	Moderate	10	sctype	99.85	1.01387
-2.5	Moderate	10	sctype	99.85	1.01387
-2.5	Moderate	10	sctype	97.85	1.01387
0	Moderate	10	sctype	99.4	1.34984
2.5	Moderate	10	sctype	97.85	0.889178
0	Moderate	10	sctype	95.15	0.903155
2.5	Moderate	10	sctype	89.35	0.89245
2.5	Moderate	10	sctype	97.2	1.40315
0	Moderate	10	sctype	96.25	2.29686
-2.5	Moderate	10	sctype	98.85	2.29686
0	Moderate	10	sctype	98.85	0.739055
0	Moderate	10	sctype	97.25	0.81987
2.5	Moderate	10	sctype	92	0.733849
2.5	Moderate	10	sctype	94	0.733849
0	Moderate	10	sctype	83.75	0.393045
0	Moderate	10	sctype	95.75	0.393045
-2.5	Moderate	10	scsorter	97.5	161.282
-2.5	Moderate	10	scsorter	97.5	161.282
-2.5	Moderate	10	scsorter	99.5	161.282
0	Moderate	10	scsorter	96.6	215.701
2.5	Moderate	10	scsorter	88.65	260.237
0	Moderate	10	scsorter	97.35	109.139
2.5	Moderate	10	scsorter	95.9	117.598
2.5	Moderate	10	scsorter	94.35	216.464
0	Moderate	10	scsorter	90	173.884
-2.5	Moderate	10	scsorter	99.1	173.884
0	Moderate	10	scsorter	95	122.742
0	Moderate	10	scsorter	97.1	135.142
2.5	Moderate	10	scsorter	90.95	116.414
2.5	Moderate	10	scsorter	98.95	116.414
0	Moderate	10	scsorter	100	33.335
0	Moderate	10	scsorter	93	33.335
-2.5	Moderate	10	scina	98.25	2.45749
-2.5	Moderate	10	scina	99.25	2.45749
-2.5	Moderate	10	scina	96.25	2.45749
0	Moderate	10	scina	96.8	2.61556
2.5	Moderate	10	scina	98.3	3.00602
0	Moderate	10	scina	95.7	1.52959
2.5	Moderate	10	scina	90.65	2.21844
2.5	Moderate	10	scina	97.5	2.27574
0	Moderate	10	scina	96.3	4.98866
-2.5	Moderate	10	scina	97.1	4.98866
0	Moderate	10	scina	98.1	2.36607
0	Moderate	10	scina	95.2	4.83588
2.5	Moderate	10	scina	89.95	2.63015
2.5	Moderate	10	scina	88.33	2.63015
0	Moderate	10	scina	83.8	0.677998
0	Moderate	10	scina	88.8	0.677998

## Sheet: FigS3
FigS3a
	Marker (+ve)	Marker (-ve)			Occurence			Specificity score
Gene1	T1,T2,T3			Gene1	3		Gene1	0
Gene2	T1			Gene2	1		Gene2	1
Gene3	T2			Gene3	1		Gene3	1
Gene4	T3	T1		Gene4	2		Gene4	0.5
Gene5	T3			Gene5	1		Gene5	1
Gene6	T2,T3			Gene6	2		Gene6	0.5
FigS3b
	C1	C2	C3	C4	C5	C6	Raw expression matrix
Gene1	250	230	12	210	22	240
Gene2	215	217	16	23	16	32
Gene3	19	23	300	31	33	32
Gene4	25	27	23	250	245	240
Gene5	30	32	19	0	239	233
Gene6	31	231	255	238	245	0
	C1	C2	C3	C4	C5	C6	Z-transformed expression matrix
Gene1	0.8	0.62	-1.33	0.44	-1.24	0.71
Gene2	1.28	1.3	-0.7	-0.63	-0.7	-0.54
Gene3	-0.69	-0.66	1.06	1.5	-0.6	-0.61
Gene4	-0.65	-0.63	-0.66	-0.65	1.31	1.27
Gene5	-0.56	-0.54	-0.65	-0.82	1.31	1.26
Gene6	-0.83	-0.81	0.98	0.84	0.9	-1.08
							Weighted expression matrix
	C1	C2	C3	C4	C5	C6
Gene1	0	0	0	0	0	0
Gene2	1.28	1.3	-0.7	-0.63	-0.7	-0.54
Gene3	-0.69	-0.66	1.06	1.5	-0.6	-0.61
Gene4	-0.32	-0.31	-0.33	-0.32	0.66	0.63
Gene5	-0.56	-0.54	-0.65	-0.82	1.31	1.26
Gene6	-0.42	-0.4	0.49	0.42	0.45	-0.54
	C1	C2	C3	C4	C5	C6	Positive markerset expression
MS1	0.9	0.92	-0.5	-0.45	-0.5	-0.38
MS2	-0.64	-0.62	0.9	1.11	-0.09	-0.66
MS3	-0.65	-0.63	-0.25	-0.4	1.21	0.68
	C1	C2	C3	C4	C5	C6	Negative markerset expression
MS1	-0.32	-0.31	-0.33	-0.32	0.66	0.63
MS2	0	0	0	0	0	0
MS3	0	0	0	0	0	0
	C1	C2	C3	C4	C5	C6	Cell type Enrichment score
MS1	1.23	1.23	-0.16	-0.12	-1.15	-1.02
MS2	-0.64	-0.62	0.9	1.11	-0.09	-0.66
MS3	-0.64	-0.63	-0.25	-0.36	1.21	0.68

## Sheet: FigS5
FigS5
accur	dropout_rate	magnitude_of_DE	n_cell_types	model
61.33	-2.5	Moderate	10	sctype
68.95	-2.5	Moderate	10	sctype
82	-2.5	Moderate	10	sctype
95.7	0	Moderate	10	sctype
99.1	2.5	Moderate	10	sctype
87.8	0	Moderate	10	sctype
69.1	2.5	Moderate	10	sctype
91.8	2.5	Moderate	10	sctype
89.5	0	Moderate	10	sctype
80.4	-2.5	Moderate	10	sctype
78.3	0	Moderate	10	sctype
96.95	0	Moderate	10	sctype
54.15	2.5	Moderate	10	sctype
88.11	2.5	Moderate	10	sctype
93	0	Moderate	10	sctype
77.22	0	Moderate	10	sctype
62.22	0	Moderate	10	sctype
99.85	-2.5	Moderate	10	sctype
99.85	-2.5	Moderate	10	sctype
97.85	-2.5	Moderate	10	sctype
99.4	0	Moderate	10	sctype
97.85	2.5	Moderate	10	sctype
95.15	0	Moderate	10	sctype
89.35	2.5	Moderate	10	sctype
97.2	2.5	Moderate	10	sctype
96.25	0	Moderate	10	sctype
98.85	-2.5	Moderate	10	sctype
98.85	0	Moderate	10	sctype
97.25	0	Moderate	10	sctype
92	2.5	Moderate	10	sctype
94	2.5	Moderate	10	sctype
83.75	0	Moderate	10	sctype
95.75	0	Moderate	10	sctype
95.75	0	Moderate	10	sctype
